# Supplementary material for: Feasibility of estimating cardiac indices using cardiac surgery anesthesia records in a multicenter cohort
Source: J Clin Monit Comput. 2025 Dec 24;40(3):635–43. doi: 10.1007/s10877-025-01400-0 (PMC13110883; doi:10.1007/s10877-025-01400-0)
Supplement: Supplementary file 1 — Supplementary Material 1 [file 10877_2025_1400_MOESM1_ESM.xlsx]

## Sheet: Sheet1
Online Resource 2. Full Model Results
Pre-Cardiopulmonary Bypass (n=2054)
Outcome: CI
Effect	Level	Estimate	StdErr	DF	Probt	Effect	Level	Estimate	StdErr	DF	Probt	Effect	Level	Estimate	StdErr	DF	Probt	Effect	Level	Estimate	StdErr	DF	Probt
Intercept		2.42008	0.646056	0		Intercept		2.31021	0.629227	0		Intercept		2.11133	0.624152	0		Intercept		2.31021	0.629227	0
MAP		0.0015202	0.00198816	1882	0.444588	Windkessel		0.000210595	2.02182e-05	1882	9.70462e-25	Liljestand and Zander		0.0435024	0.00364392	1882	1.0113e-31	Herd		0.000631785	6.06545e-05	1882	9.70462e-25
Age		-0.00987117	0.00114934	1882	1.81595e-17	Age		-0.011216	0.00112087	1882	5.2992e-23	Age		-0.0110556	0.0011088	1882	7.45958e-23	Age		-0.011216	0.00112087	1882	5.2992e-23
Gender	Female		0.0341935	1882	0.000772331	Gender	Female	-0.178833	0.0317013	1882	1.94497e-08	Gender	Female	-0.181706	0.0313361	1882	7.8253e-09	Gender	Female	-0.178833	0.0317013	1882	1.94497e-08
Gender	Male	0				Gender	Male	0				Gender	Male	0				Gender	Male	0
Race	Black	-0.0893373	0.055122	1882	0.105245	RaceMulti	Black	-0.103547	0.053728	1882	0.0541001	RaceMulti	Black	-0.110427	0.0533272	1882	0.0385185	RaceMulti	Black	-0.103547	0.053728	1882	0.0541001
Race	Other	-0.00907522	0.0555531	1882	0.870252	RaceMulti	Other	-0.0261222	0.053964	1882	0.628395	RaceMulti	Other	-0.0244002	0.0535332	1882	0.64859	RaceMulti	Other	-0.0261222	0.053964	1882	0.628395
Race	White	0				RaceMulti	White	0				RaceMulti	White	0				RaceMulti	White	0
Aortic Procedure	Yes	0.0596254	0.0359897	1882	0.0977395	AortProc	Yes	0.0608796	0.0350094	1882	0.0822072	AortProc	Yes	0.0572196	0.0347346	1882	0.0996557	AortProc	Yes	0.0608796	0.0350094	1882	0.0822072
Coronary Artery Bypass Procedure	Yes	-0.0690248	0.0358412	1882	0.0542733	OpCAB	Yes	-0.0860713	0.0349595	1882	0.0139043	OpCAB	Yes	-0.0839796	0.0346763	1882	0.015537	OpCAB	Yes	-0.0860713	0.0349595	1882	0.0139043
Valve Procedure	Yes	-0.00473163	0.0341958	1882	0.889964	OpValve	Yes	-0.0374951	0.0334043	1882	0.261809	OpValve	Yes	-0.0562293	0.0332774	1882	0.0912487	OpValve	Yes	-0.0374951	0.0334043	1882	0.261809
Cardiac Shock	Yes	-0.185757	0.0797047	1882	0.0198815	CarShock	Yes	-0.281469	0.0781533	1882	0.000324585	CarShock	Yes	-0.337989	0.0780571	1882	1.56933e-05	CarShock	Yes	-0.281469	0.0781533	1882	0.000324585
HDEF		0.00298703	0.00100015	1882	0.0028577	HDEF		0.00296719	0.00097391	1882	0.00234601	HDEF		0.00293525	0.000966355	1882	0.00241871	HDEF		0.00296719	0.00097391	1882	0.00234601
Central Venous Pressure		-0.00556455	0.00244114	1882	0.0227495	cvp		-0.00358853	0.00237262	1882	0.130581	cvp		-0.000598732	0.00238248	1882	0.801604	cvp		-0.00358853	0.00237262	1882	0.130581
Oxygen Saturation		0.00340566	0.00645123	1882	0.597624	sat		0.00222542	0.00626384	1882	0.722419	sat		0.00310391	0.00621362	1882	0.617462	sat		0.00222542	0.00626384	1882	0.722419
Vasoactive Inotropic Score (VIS)		0.0159944	0.00547449	1882	0.00352367	vis		0.0157107	0.00532649	1882	0.0032218	vis		0.0110208	0.00529819	1882	0.0376513	vis		0.0157107	0.00532649	1882	0.0032218
Post-Cardiopulmonary Bypass (n=5618)
Effect	Level	Estimate	StdErr	DF	Probt	Effect	Level	Estimate	StdErr	DF	Probt	Effect	Level	Estimate	StdErr	DF	Probt	Effect	Level	Estimate	StdErr	DF	Probt
Intercept		2.78737	0.353946	0		Intercept		3.03364	0.347241	0		Intercept		2.97837	0.343059	0		Intercept		3.03364	0.347241	0
MAP		-0.000691762	0.00138171	5272	0.616634	Windkessel		0.000187709	1.23612e-05	5272	5.24485e-51	Liljestand and Zander		0.0413886	0.00221422	5272	1.51529e-75	Herd		0.000563126	3.70837e-05	5272	5.24485e-51
Age		-0.00864834	0.000742545	5272	5.6838e-31	Age		-0.00977276	0.000729812	5272	3.09116e-40	Age		-0.0104486	0.000724787	5272	3.07341e-46	Age		-0.00977276	0.000729812	5272	3.09116e-40
Gender	Female	-0.235422	0.0213867	5272	7.03139e-28	Gender	Female	-0.298256	0.020437	5272	2.54373e-47	Gender	Female	-0.327379	0.0204058	5272	1.36479e-56	Gender	Female	-0.298256	0.020437	5272	2.54373e-47
Gender	Male	0				Gender	Male	0				Gender	Male	0				Gender	Male	0
Race	Black	-0.12069	0.0365243	5272	0.00095825	RaceMulti	Black	-0.119296	0.0357665	5272	0.000857607	RaceMulti	Black	-0.108781	0.0353931	5272	0.00212636	RaceMulti	Black	-0.119296	0.0357665	5272	0.000857607
Race	Other	-0.000178679	0.0348453	5272	0.995909	RaceMulti	Other	-0.0148713	0.0340916	5272	0.662698	RaceMulti	Other	-0.0213938	0.0337395	5272	0.526051	RaceMulti	Other	-0.0148713	0.0340916	5272	0.662698
Race	White	0				RaceMulti	White	0				RaceMulti	White	0				RaceMulti	White	0
Aortic Procedure	Yes	0.102775	0.0223708	5272	4.44628e-06	AortProc	Yes	0.120808	0.0218333	5272	3.29643e-08	AortProc	Yes	0.115052	0.0215853	5272	1.02241e-07	AortProc	Yes	0.120808	0.0218333	5272	3.29643e-08
Coronary Artery Bypass Procedure	Yes	-0.0251239	0.0235171	5272	0.285423	OpCAB	Yes	-0.0643326	0.0231696	5272	0.00551262	OpCAB	Yes	-0.0773386	0.0229541	5272	0.000759075	OpCAB	Yes	-0.0643326	0.0231696	5272	0.00551262
Valve Procedure	Yes	0.00541839	0.0226767	5272	0.811161	OpValve	Yes	-0.00400479	0.0222074	5272	0.856896	OpValve	Yes	-0.0182843	0.0220019	5272	0.405991	OpValve	Yes	-0.00400479	0.0222074	5272	0.856896
Cardiac Shock	Yes	0.000660111	0.0523109	5272	0.989932	CarShock	Yes	-0.0480719	0.0513287	5272	0.349033	CarShock	Yes	-0.066148	0.0508168	5272	0.193077	CarShock	Yes	-0.0480719	0.0513287	5272	0.349033
HDEF		-0.004018	0.000659026	5272	1.1585e-09	HDEF		-0.00397898	0.000645259	5272	7.50204e-10	HDEF		-0.00411928	0.000638473	5272	1.20437e-10	HDEF		-0.00397898	0.000645259	5272	7.50204e-10
Central Venous Pressure		3.75038e-05	0.00151812	5272	0.980292	cvp		0.000843969	0.00148241	5272	0.569161	cvp		0.0029759	0.0014745	5272	0.0436167	cvp		0.000843969	0.00148241	5272	0.569161
Oxygen Saturation		0.00745819	0.00340439	5272	0.0285132	sat		0.00170147	0.00333855	5272	0.610323	sat		0.00138862	0.00329875	5272	0.673805	sat		0.00170147	0.00333855	5272	0.610323
Vasoactive Inotropic Score (VIS)		0.00627692	0.00147595	5272	2.1478e-05	vis		0.00618322	0.00144366	5272	1.87665e-05	vis		0.00418875	0.00143332	5272	0.00348803	vis		0.00618322	0.00144366	5272	1.87665e-05
